# Supplementary material for: Physical Activity Regulates TNFα and IL-6 Expression to Counteract Inflammation in Cystic Fibrosis Patients
Source: Int J Environ Res Public Health. 2021 Apr 28;18(9):4691. doi: 10.3390/ijerph18094691 (PMC8125516; doi:10.3390/ijerph18094691)
Supplement: Supplementary file 1 [file ijerph-18-04691-s001.zip]

Archive with 1 entries (1 files):
- ijerph-1182601-supplementary.pdf
